# Supplementary material for: High-Risk HPV16 E6 Activates the cGMP/PKG Pathway Through Glycosyltransferase ST6GAL1 in Cervical Cancer Cells
Source: Front Oncol. 2021 Oct 20;11:716246. doi: 10.3389/fonc.2021.716246 (PMC8564291; doi:10.3389/fonc.2021.716246)
Supplement: Supplementary file 1 [file Table_1.xlsx]

## Sheet: Clinical characteristics
Overview of clinical characteristics of patients
	Total	HPV16 signal positive	HPV16 mixed types	Other high-risk types	Low risk types	HPV negative	p-Value
Patients	50	10	10	10	10	10
Average of ages	34.22±10.65	33.70±9.02	29.10±7.52	34.90±11.94	38.90±13.22	34.5±7.92	0.3858
Histological Type							0.366
Normal	43	7	8	8	10	10
Adenocarcinoma	2	1	1	0	0	0
Adenosquamous	0	0	0	0	0	0
Squamous Cell Carcinoma	5	2	1	2	0	0
Grade
Normal	43	7	8	8	10	10	0.328
G1	5	1	2	2	0	0
G2	1	1	0	0	0	0
G3	1	1	0	0	0	0
G4	0	0	0	0	0	0
Clinical stage
Normal	43	7	8	8	10	10	0.328
I	5	1	2	2	0	0
II	1	1	0	0	0	0
III	1	1	0	0	0	0
IV	0	0	0	0	0	0
Lymph node metastasis
Metastasis	1	1	0	0	0	0	1
No metastasis	49	9	10	10	10	10
One-way ANOVA followed by Neuman-Keuls post hoc test was performed for average of ages data analysis.The Fisher's exact tests for categorical data were executed by SPSS 21.0 with calculation of a two-sided p-value, and samples with invalid record were not included in the test for significance. A P-value < 0.05 was considered as statistically signiﬁcant.
